# Supplementary material for: The Effect of Temperature on the Embryo Development of Cephalopod Sepiella japonica Suggests Crosstalk between Autophagy and Apoptosis
Source: Int J Mol Sci. 2023 Oct 19;24(20):15365. doi: 10.3390/ijms242015365 (PMC10607546; doi:10.3390/ijms242015365)
Supplement: Supplementary file 1 [file ijms-24-15365-s001.zip]

Archive with 1 entries (1 files):
- ijms-2653066-supplementary.pdf
